# Supplementary material for: Reliability and validity of the Japanese version of Pain Disability Index
Source: PLoS One. 2022 Sep 12;17(9):e0274445. doi: 10.1371/journal.pone.0274445 (PMC9467349; doi:10.1371/journal.pone.0274445)
Supplement: S1 File — (CSV) [file pone.0274445.s007.csv]

PDI1	PDI2	PDI3	PDI4	PDI5	PDI6	PDI7
4	10	8	8	2	0	1
3	3	3	2	3	3	3
2	4	1	1	1	1	1
7	10	10	10	10	6	0
1	1	1	1	1	1	1
5	4	6	5	0	0	1
0	2	2	0	3	0	1
5	10	5	8	6	5	6
1	1	1	0	0	0	0
1	1	1	1	1	1	1
3	3	1	1	5	5	0
0	5	0	2	0	0	0
2	2	1	1	0	4	0
0	0	0	0	0	0	0
0	5	1	1	1	0	0
5	5	5	6	8	5	5
3	6	2	4	6	1	0
0	0	3	0	0	0	0
2	2	2	2	2	2	0
4	4	4	4	4	4	4
2	2	2	2	2	2	0
7	6	6	2	6	3	0
1	3	1	2	0	2	2
2	5	4	4	4	1	1
5	5	5	5	5	5	5
1	1	2	2	0	0	0
4	10	4	3	4	3	0
2	10	10	5	5	5	5
0	8	4	3	3	0	0
3	2	1	1	3	2	1
8	10	10	8	10	7	3
0	0	0	1	0	0	0
2	3	2	3	0	0	0
5	5	5	5	5	5	5
0	0	0	0	0	0	0
5	6	2	5	5	5	1
3	2	3	5	3	0	0
0	0	0	2	3	3	0
5	5	5	5	1	2	1
3	4	5	3	3	3	1
3	2	3	3	0	3	0
3	6	4	2	0	4	0
8	8	8	7	7	0	0
3	3	3	2	1	2	2
0	0	0	0	0	0	0
2	8	2	3	2	5	3
3	4	4	3	3	2	0
2	5	1	1	3	2	0
3	8	3	3	5	3	1
4	6	6	6	5	3	5
3	4	3	4	4	3	2
1	1	1	1	0	1	0
3	3	2	2	0	1	0
0	0	0	0	0	0	0
5	8	5	7	6	7	7
3	3	3	3	3	3	1
5	5	5	5	5	5	5
7	5	2	4	5	3	1
2	2	1	1	1	1	0
5	5	7	8	4	6	4
5	7	7	7	4	0	1
5	5	5	5	5	5	5
2	5	2	3	2	1	0
1	4	1	1	1	1	0
0	3	1	0	0	0	0
2	6	3	3	7	3	0
3	5	3	3	4	2	0
1	1	1	1	1	1	1
2	3	3	4	4	3	0
3	5	0	2	2	0	0
1	1	1	1	1	1	0
5	6	4	5	2	6	0
3	5	2	3	3	2	0
2	2	1	2	2	2	0
5	7	5	2	5	3	0
1	0	0	1	0	1	0
0	0	0	0	0	0	0
3	3	3	3	3	3	3
5	5	5	3	3	1	0
5	7	4	6	4	3	3
0	4	2	2	10	0	0
10	10	2	8	8	2	0
5	7	5	5	5	5	5
1	1	1	1	2	1	1
3	7	5	3	1	1	0
3	3	3	3	10	1	0
3	7	0	1	2	2	1
0	0	0	1	0	0	0
4	5	5	5	4	4	2
5	5	5	3	3	5	1
3	3	4	3	3	3	3
2	8	2	3	2	3	0
1	5	0	1	5	0	0
4	4	4	5	4	4	4
1	3	1	1	0	3	0
3	2	2	3	2	2	2
3	3	3	3	5	7	7
2	5	5	5	5	5	0
0	0	0	3	0	1	0
4	4	5	4	3	4	2
2	9	4	8	5	0	2
5	8	5	10	10	6	6
0	0	0	3	0	1	1
1	1	1	1	1	1	1
5	5	5	5	5	5	5
3	3	3	3	3	3	0
5	7	3	5	4	2	0
2	2	1	2	1	0	0
4	3	4	3	3	4	4
0	2	0	0	4	1	2
0	5	0	7	7	0	0
7	7	5	7	2	6	5
0	7	0	1	0	0	0
4	4	4	4	3	3	3
5	9	7	7	8	4	1
3	5	3	3	4	0	0
4	5	5	5	5	5	3
6	6	3	3	0	2	0
1	3	1	1	0	0	0
0	0	0	0	0	0	0
6	4	4	6	3	5	2
3	3	1	7	2	0	0
8	9	10	8	10	6	0
5	5	5	5	5	5	5
5	8	5	5	7	5	2
2	1	1	1	1	1	1
0	0	0	0	0	0	0
0	2	0	0	0	0	0
2	2	2	3	2	3	1
1	10	0	0	10	2	4
1	1	1	0	0	0	0
5	5	5	5	5	5	5
0	1	2	0	10	0	0
3	5	2	2	0	2	1
0	0	0	0	0	0	0
0	1	0	0	0	0	0
6	10	3	2	8	5	0
5	6	5	7	1	6	0
4	4	4	4	4	4	4
4	4	4	4	3	4	1
5	5	6	5	7	6	6
0	1	0	0	0	0	0
5	5	5	5	5	5	5
0	10	6	4	1	1	0
2	2	1	1	2	1	1
5	2	2	2	4	2	0
2	2	2	2	2	2	2
0	2	2	9	2	2	5
2	3	4	3	2	5	2
0	0	2	0	0	0	0
8	10	10	7	10	8	1
4	5	0	4	1	0	0
2	1	1	1	1	0	0
8	9	7	8	7	6	7
0	4	0	0	0	0	0
0	5	0	1	1	0	0
0	0	0	0	0	0	0
5	5	7	7	5	3	1
2	5	2	7	7	1	1
5	5	5	5	5	5	5
5	8	5	5	8	5	5
1	5	5	0	0	0	0
3	5	1	2	2	0	0
1	1	2	2	3	1	0
1	2	2	2	0	1	0
3	3	3	3	3	3	3
0	3	0	1	0	0	0
0	7	0	0	0	0	0
4	3	4	3	4	4	4
2	2	2	2	2	2	2
7	5	7	7	1	1	0
5	5	5	5	5	5	5
5	5	4	4	0	5	0
1	4	2	3	0	1	0
1	1	1	1	1	1	1
1	1	1	5	0	0	0
5	5	5	4	8	5	2
4	4	5	4	7	2	3
5	9	5	5	5	1	1
4	5	2	5	5	5	0
0	2	2	2	0	0	1
5	2	2	4	1	1	0
5	8	1	8	5	5	2
1	3	1	1	1	2	1
5	5	5	5	5	5	5
5	2	3	5	0	5	0
5	2	5	5	4	5	2
3	7	5	2	5	0	0
0	0	0	0	0	0	0
3	5	3	5	5	3	3
2	1	0	5	0	2	1
5	8	2	8	10	5	0
0	1	0	0	0	0	0
0	5	1	1	0	1	0
0	2	0	0	0	0	0
10	10	10	8	2	6	1
5	9	5	5	5	5	0
3	3	3	3	3	3	3
5	5	5	7	2	5	1
0	0	0	0	0	0	0
4	4	3	3	2	2	2
8	6	9	6	5	6	4
3	3	3	3	9	1	1
5	2	2	5	2	2	5
5	2	2	5	7	2	0
3	0	2	7	0	2	0
6	7	7	7	7	5	5
2	3	2	1	1	1	1
5	7	4	6	4	4	4
1	1	1	1	1	1	0
7	7	6	7	0	6	9
2	8	2	2	2	2	0
2	5	1	7	4	0	0
2	5	3	2	5	3	0
2	2	2	2	2	2	2
6	9	8	7	4	2	2
1	4	2	2	2	2	0
0	0	0	0	0	1	0
4	4	4	4	1	4	1
5	5	5	5	5	5	5
3	3	3	3	3	3	3
1	5	3	4	0	1	0
5	7	6	5	7	6	6
4	6	3	2	6	2	1
2	9	6	3	0	7	0
3	2	3	3	2	2	2
5	5	5	5	5	5	5
5	1	0	2	6	0	0
1	3	1	1	1	1	0
3	6	1	3	2	3	2
5	6	5	5	4	5	2
4	4	1	2	2	2	0
0	0	0	0	0	0	0
6	6	6	6	3	2	2
5	5	2	2	1	0	0
0	1	1	1	0	0	0
1	2	1	2	0	3	1
3	1	2	1	1	1	2
2	5	2	3	2	4	2
0	0	0	0	1	0	0
5	5	1	8	8	5	5
5	8	8	5	0	9	5
2	1	1	1	1	1	0
0	7	0	7	7	0	0
7	7	7	10	10	7	7
5	4	4	4	9	2	1
0	0	0	1	0	0	0
3	5	0	2	2	2	0
1	1	1	0	0	0	0
5	5	6	6	0	3	1
0	0	1	0	2	0	0
5	5	5	0	10	0	0
1	2	2	1	3	3	2
2	2	1	2	2	2	1
5	7	7	8	9	5	0
7	0	0	7	0	0	0
5	4	0	2	5	5	1
4	4	3	3	3	3	3
1	1	0	2	2	0	0
2	9	1	1	0	4	0
0	5	2	5	2	5	2
0	0	0	0	0	0	0
0	1	0	0	0	0	0
6	6	7	8	9	7	1
5	10	10	1	10	4	1
3	2	2	3	2	3	0
2	3	2	6	2	6	0
0	0	0	0	0	0	0
2	1	1	0	0	0	0
6	6	5	6	7	7	2
2	2	3	3	0	2	1
1	1	1	1	0	0	0
8	7	8	10	10	3	2
2	0	0	2	0	0	0
6	1	1	5	0	0	0
0	3	1	0	0	0	0
4	6	2	4	3	3	4
1	2	1	2	1	1	1
1	2	2	3	2	1	0
3	6	5	1	8	6	0
1	9	1	1	9	0	0
6	6	6	7	7	6	6
3	2	2	1	1	1	1
5	3	1	5	3	2	0
3	3	2	2	0	2	0
4	4	3	6	3	6	3
1	2	2	2	0	2	0
0	0	1	1	0	0	0
5	7	2	8	0	7	5
5	8	4	3	5	2	2
5	5	5	5	5	5	5
0	3	2	4	0	1	0
1	1	1	1	3	0	0
5	7	0	2	0	0	0
7	7	7	7	9	2	0
5	5	3	5	2	3	0
1	5	1	3	1	1	1
4	0	0	4	0	3	0
5	5	2	2	7	1	0
2	8	2	3	6	3	2
