# Supplementary material for: Reliability and validity of the Japanese version of Pain Disability Index
Source: PLoS One. 2022 Sep 12;17(9):e0274445. doi: 10.1371/journal.pone.0274445 (PMC9467349; doi:10.1371/journal.pone.0274445)
Supplement: S2 File — (CSV) [file pone.0274445.s008.csv]

PDI1	PDI2	PDI3	PDI4	PDI5	PDI6	PDI7
3	3	4	3	3	4	3
0	3	0	2	0	0	0
5	7	9	6	7	6	6
2	5	5	4	9	1	1
5	8	5	8	7	7	0
1	5	8	6	0	5	5
3	3	3	4	0	3	1
1	2	2	0	1	1	1
5	9	9	4	0	6	7
5	6	4	5	7	4	2
4	2	2	2	2	2	2
0	0	0	0	0	0	0
7	5	7	4	6	5	7
6	8	8	8	9	7	3
7	0	0	7	5	7	5
4	4	4	5	5	4	5
5	8	5	8	5	5	0
4	3	3	5	3	4	4
5	6	4	7	3	5	4
0	0	1	1	1	0	0
3	5	2	1	3	2	0
1	1	1	1	1	1	1
7	3	6	6	4	7	5
1	2	1	2	3	1	1
3	8	7	6	5	5	4
5	5	5	5	5	5	5
5	8	0	5	0	0	0
6	5	0	6	0	5	6
0	1	0	0	0	0	0
5	8	1	3	8	1	0
6	7	7	8	8	6	0
6	5	0	7	9	8	2
7	7	6	6	5	7	4
9	7	7	7	10	7	3
2	4	1	1	4	4	2
5	3	3	3	0	0	0
5	5	5	5	5	5	5
3	5	3	4	4	3	2
6	6	8	6	0	6	6
3	4	3	3	3	2	2
4	4	4	5	5	5	5
2	5	2	2	0	0	0
5	8	8	2	10	5	2
5	3	3	5	2	4	1
5	5	4	4	4	4	3
2	1	1	2	0	0	0
4	9	5	3	4	3	0
2	2	2	2	2	2	1
4	3	3	3	3	4	3
4	4	6	2	5	5	5
3	3	3	3	0	3	2
0	0	1	0	1	0	1
3	3	3	3	3	3	3
3	3	1	2	1	1	0
8	10	10	10	10	10	10
5	5	2	4	0	2	5
1	2	1	1	3	1	1
10	10	10	10	10	10	10
0	5	3	2	1	1	1
1	5	5	5	5	5	3
5	8	5	4	8	5	5
0	0	0	0	0	0	0
9	5	5	5	5	5	5
2	2	2	2	1	3	3
1	1	1	2	1	1	1
5	8	8	8	8	8	8
4	5	4	4	4	4	3
0	0	0	0	0	1	0
3	3	3	3	3	3	3
5	5	6	5	9	7	5
5	5	5	5	5	5	5
0	0	0	1	1	0	0
4	4	4	4	4	4	8
3	3	3	3	3	3	3
5	5	5	4	8	3	0
0	0	0	0	0	0	0
5	5	6	4	5	7	5
8	9	9	7	7	9	7
9	9	8	8	7	9	6
0	0	0	0	0	0	0
4	6	4	5	5	6	4
3	3	4	4	0	1	1
8	9	9	9	9	8	7
4	4	4	3	3	3	0
3	1	3	2	8	3	0
6	5	5	5	6	5	5
5	5	5	5	5	5	5
1	1	1	1	0	0	0
5	5	5	2	0	2	0
5	5	5	4	5	5	5
5	8	7	7	5	5	5
6	6	6	6	6	6	6
5	5	5	5	4	5	3
1	3	1	2	1	0	0
4	5	4	6	8	3	3
1	1	0	1	0	1	0
3	2	2	2	2	2	2
0	0	0	0	0	0	0
2	3	2	3	2	3	3
0	0	0	0	0	0	0
0	0	0	0	0	0	0
0	0	0	2	0	0	1
6	6	7	4	5	5	4
5	10	8	5	0	5	0
0	1	1	0	0	0	0
0	3	0	0	0	0	0
2	3	2	4	0	0	2
5	5	5	5	5	5	2
5	5	5	5	5	5	5
3	4	5	3	0	2	1
5	5	7	7	5	5	0
3	4	4	4	0	2	0
0	9	9	9	2	7	4
5	5	5	6	7	5	4
5	10	8	6	0	4	4
3	3	3	3	3	3	3
3	6	6	8	7	2	1
3	3	3	3	3	3	3
7	8	8	8	8	8	8
4	5	5	5	4	4	2
8	8	8	8	8	8	8
0	0	0	0	0	0	0
0	7	4	5	2	1	0
8	8	8	8	0	5	2
5	6	5	5	5	4	5
3	3	3	3	3	3	3
0	0	0	0	0	0	0
8	6	4	5	7	6	5
1	2	1	1	0	0	0
5	5	5	5	0	5	5
5	5	5	5	5	5	5
5	5	4	6	0	6	0
1	1	1	1	1	1	1
2	2	3	2	2	2	2
4	7	8	6	5	6	1
3	2	3	3	2	2	2
0	5	0	10	5	5	0
0	0	0	0	0	0	0
1	2	2	2	2	2	2
3	3	3	2	1	1	0
10	10	10	10	10	10	10
2	2	1	0	1	1	1
6	6	6	7	4	5	2
6	7	3	3	3	2	0
3	1	4	3	3	2	3
0	0	0	3	3	0	0
10	10	10	10	7	10	8
3	5	5	6	5	1	1
1	1	1	1	1	1	1
1	1	1	1	1	2	1
3	6	6	8	2	3	1
7	9	7	7	10	8	9
1	1	1	2	1	1	1
0	5	0	9	5	4	2
2	3	3	4	3	3	3
3	1	0	5	0	2	2
5	6	5	6	7	7	8
3	3	3	3	3	3	3
5	5	5	5	5	5	5
2	2	2	2	2	2	2
2	7	9	2	0	1	2
7	5	5	8	6	7	5
5	5	5	6	5	5	5
5	5	5	5	5	5	5
7	7	7	7	5	7	5
5	7	7	5	5	5	5
0	0	0	3	0	0	0
7	6	6	7	0	5	9
1	1	1	1	0	1	0
5	5	5	1	4	1	1
2	4	4	4	2	2	2
4	6	5	5	5	1	0
5	10	8	8	10	5	1
5	4	5	6	0	4	0
3	3	5	3	3	3	2
2	2	2	2	2	2	2
2	2	2	2	2	5	0
8	5	3	8	10	5	6
4	4	4	4	4	4	4
0	1	0	3	0	2	2
4	5	5	5	3	3	3
10	10	10	10	9	9	9
3	2	2	3	2	2	3
5	7	0	4	1	0	0
2	0	2	1	1	1	0
4	5	4	4	4	4	4
7	8	8	9	1	4	3
2	2	2	2	2	2	2
4	7	2	3	0	2	1
4	4	4	4	4	4	2
5	5	5	2	5	2	1
4	7	2	2	2	5	4
10	10	9	10	10	9	3
5	6	6	5	5	5	6
2	3	4	4	4	3	4
5	5	5	5	5	5	5
10	10	10	10	10	10	10
1	3	2	2	1	2	2
3	1	1	8	0	0	0
8	8	8	8	0	5	6
5	5	5	5	3	4	3
3	4	5	3	4	4	2
1	1	1	1	0	1	2
5	5	5	5	5	5	2
5	4	4	7	4	4	4
2	3	4	4	0	1	0
5	4	4	6	5	5	4
4	2	2	4	3	3	4
5	4	4	4	4	4	4
1	1	1	0	1	0	1
2	3	3	2	2	2	1
3	2	2	4	2	1	0
2	2	5	2	2	1	1
5	4	4	7	4	6	5
0	0	0	0	0	1	0
0	0	0	0	0	0	0
5	5	5	5	5	5	5
1	1	1	1	0	1	1
8	9	1	9	0	3	0
3	3	3	4	3	3	3
7	7	7	7	7	7	7
3	2	2	4	4	3	2
8	10	8	4	4	5	2
5	5	5	9	5	5	5
8	5	8	8	5	7	7
1	0	1	1	0	0	0
0	4	4	4	2	4	2
5	2	2	5	5	3	8
5	5	5	5	5	5	5
3	8	5	5	3	5	6
10	9	9	10	0	8	9
6	8	8	8	0	7	7
5	5	5	5	5	5	5
5	5	5	5	10	5	2
0	0	0	0	0	0	0
5	1	5	3	6	2	7
8	10	10	10	10	8	9
6	4	5	9	9	6	5
1	4	4	4	1	1	0
10	0	0	0	0	3	0
4	1	1	1	1	4	1
2	4	4	4	7	4	4
4	4	4	4	4	4	4
3	4	3	1	5	3	4
3	4	3	4	1	1	1
4	4	2	4	4	4	1
5	5	5	2	2	4	5
2	4	2	2	2	2	1
4	4	4	5	5	8	3
1	8	1	1	1	0	0
7	8	6	7	8	1	0
5	5	5	6	5	4	4
0	8	7	7	7	9	6
3	0	1	9	2	2	2
2	2	1	3	1	1	1
6	10	8	8	0	1	0
5	5	5	5	5	5	4
1	1	1	1	0	0	0
3	3	3	3	3	3	3
3	4	3	3	3	3	3
6	6	5	4	6	4	4
3	1	1	3	1	3	0
0	7	7	7	0	7	7
5	5	5	5	5	3	4
1	1	1	3	3	3	0
5	5	5	5	5	4	5
2	2	2	2	2	2	2
4	4	4	4	0	0	0
5	5	5	5	4	4	3
5	2	3	4	4	4	4
3	4	4	5	4	4	3
5	5	5	5	5	5	5
5	6	5	6	7	2	6
2	2	2	3	0	0	0
8	10	7	7	10	9	5
3	3	3	3	2	2	2
5	5	5	5	5	5	5
5	4	5	5	6	4	5
1	1	1	1	5	1	0
7	8	8	7	2	2	2
2	2	3	3	3	3	3
5	5	8	8	8	5	1
8	10	8	8	10	5	5
0	0	1	1	0	1	0
5	5	2	5	5	5	2
8	10	10	9	9	9	8
3	5	2	2	0	5	0
3	3	3	3	2	2	2
5	5	5	2	0	1	0
3	3	3	3	3	3	3
4	4	4	4	4	4	0
5	5	5	5	5	5	2
1	1	1	1	1	1	0
6	7	3	2	1	5	2
8	9	7	8	7	9	5
7	4	8	2	9	4	10
2	2	2	2	0	2	2
10	10	10	10	10	9	7
8	7	8	7	7	7	9
0	0	0	0	0	0	0
