# Supplementary material for: Reliability and validity of the Japanese version of Pain Disability Index
Source: PLoS One. 2022 Sep 12;17(9):e0274445. doi: 10.1371/journal.pone.0274445 (PMC9467349; doi:10.1371/journal.pone.0274445)
Supplement: S3 File — (CSV) [file pone.0274445.s009.csv]

ID	back	head	age	sex	marit	educ	PDI5	PDI	PDI5b	PDIb	PDAS	NRS	MPQ
1	1	0	47	0	2	3	30	33			15	5	37
2	1	0	48	0	2	2	14	20			34	7	88
3	0	1	56	0	1	6	17	23			21	5	77
4	0	1	49	0	1	7	5	5	0	0	2	7	21
5	1	0	60	0	1	7	9	11			8	5	8
6	1	0	39	1	3	3	43	53			28	6	28
7	1	0	62	0	1	6	5	7			7	6	6
8	1	0	56	1	2	6	20	21			19	7	24
9	0	1	47	1	3	2	33	46			34	8	120
10	1	0	59	0	1	6	4	8			3	5	68
11	1	0	46	1	1	4	33	45			22	6	127
12	1	0	48	0	2	7	3	3			3	6	11
13	1	0	44	0	1	6	5	7			21	5	26
14	0	1	55	0	1	4	17	27	0	0	36	1	50
15	0	1	55	0	3	3	33	40			18	3	46
16	1	0	57	0	1	6	13	18			7	3	39
17	1	0	59	0	1	3	7	7			4	4	10
18	1	0	47	0	1	2	10	10			7	3	18
19	0	1	32	1	2	4	25	30			17	6	14
20	1	0	47	0	2	2	0	0			4	5	20
21	1	0	58	0	1	6	7	8			8	4	18
22	1	0	50	0	1	3	26	39			4	7	86
23	0	1	60	1	2	3	16	17			0	3	24
24	1	0	46	0	1	7	16	22			5	3	27
25	0	1	39	0	2	6	6	8			3	3	19
26	1	0	48	0	1	6	3	3			17	6	21
27	0	1	54	1	3	4	33	40	39	52	20	3	18
28	1	0	63	0	2	6	10	12			24	4	6
29	1	0	57	1	1	4	20	28			25	6	117
30	1	0	58	1	2	6	10	12			6	5	34
31	1	0	63	0	1	7	24	30			9	6	33
32	1	0	53	0	2	6	9	11	14	18	13	3	94
33	1	0	58	0	1	3	16	21			8	6	13
34	1	0	59	0	1	6	25	35			20	8	61
35	0	1	59	0	1	2	24	33			10	3	39
36	0	1	47	0	1	2	12	16			2	0	36
37	1	0	62	0	3	4	6	6	7	6	2	2	6
38	1	0	44	0	1	7	24	28			29	7	39
39	1	0	58	0	3	6	32	42			27	10	80
40	1	0	49	0	1	2	15	18			5	2	6
41	1	0	38	0	1	6	9	13	10	11	6	7	88
42	0	1	59	0	1	6	0	0			5	0	0
43	1	0	48	0	2	2	43	56			25	8	78
44	0	1	61	0	1	6	28	41	14	15	28	7	129
45	0	1	52	0	1	5	37	49			11	6	47
46	1	0	54	0	1	6	1	1			1	2	1
47	1	0	55	0	1	6	10	10			3	3	53
48	0	1	56	0	1	3	21	31			33	8	66
49	1	0	55	0	1	6	25	35			23	7	110
50	1	0	58	0	1	7	0	0			9	2	4
51	0	1	45	0	2	6	21	31	22	24	28	6	108
52	0	1	51	1	1	4	31	36			5	3	17
53	0	1	63	0	1	7	19	26			21	5	134
54	1	0	38	1	1	6	23	29			17	7	29
55	1	0	55	0	2	2	13	16			12	5	13
56	0	1	49	1	2	6	27	34			23	7	103
57	0	1	64	0	1	7	2	3			58	3	3
58	1	0	40	0	1	7	5	8			10	3	3
59	0	1	51	0	1	2	13	16			11	3	21
60	0	1	49	0	2	3	5	7			60	1	2
61	1	0	41	0	2	1	22	24			18	3	24
62	1	0	47	1	1	3	18	22			9	4	20
63	0	1	45	0	1	6	29	38			12	5	31
64	1	0	59	1	1	4	14	14	7	7	6	5	23
65	1	0	48	1	1	4	19	19			7	6	31
66	1	0	52	1	1	6	31	38			12	8	93
67	0	1	47	0	1	6	7	11			11	7	21
68	1	0	64	0	1	6	13	16			11	5	40
69	1	0	48	0	1	2	0	0			0	4	35
70	1	0	58	0	3	2	20	25			13	2	34
71	0	1	47	0	2	6	29	38			20	4	87
72	1	0	61	0	1	6	16	19			6	5	29
73	1	0	61	0	1	6	11	14			10	6	39
74	0	1	37	0	2	7	25	35			4	5	38
75	0	1	47	1	2	6	18	18			22	7	12
76	1	0	56	0	3	5	20	26			9	5	55
77	0	1	50	1	1	4	22	28			16	6	33
78	0	1	32	0	2	2	1	1			0	5	23
79	1	0	47	0	1	6	25	35			3	5	101
80	1	0	51	0	2	4	17	23			10	3	10
81	1	0	55	0	1	2	5	5			11	7	19
82	1	0	58	0	1	6	11	11			5	5	16
83	0	1	50	0	2	2	18	26			20	2	17
84	0	1	58	1	1	2	34	42	23	23	17	6	48
85	1	0	60	0	1	6	0	0			9	3	6
86	0	1	36	1	1	2	26	37			13	6	21
87	0	1	38	1	1	2	33	42			7	7	115
88	1	0	61	0	1	6	32	45	17	14	19	3	65
89	0	1	50	1	2	2	37	50			23	7	59
90	1	0	64	0	1	6	15	19			11	5	74
91	1	0	53	0	1	6	25	35	34	39	5	8	129
92	0	1	57	0	3	2	12	18			35	3	137
93	0	1	63	1	2	2	14	14	3	2	3	2	4
94	0	1	48	1	2	2	25	35			2	6	79
95	1	0	50	0	1	6	21	27			19	6	55
96	1	0	50	1	1	2	7	8			7	4	6
97	1	0	48	0	1	7	31	39			24	8	106
98	1	0	44	0	3	7	26	31			1	6	32
99	1	0	54	0	1	3	25	35			24	5	110
100	0	1	53	0	2	6	18	24			14	4	13
101	1	0	43	1	3	4	13	15			12	5	83
102	1	0	51	0	1	6	8	9			16	3	15
103	0	1	42	1	2	6	32	38			26	8	81
104	0	1	58	0	1	6	15	20			16	8	21
105	1	0	59	0	1	6	4	4			4	3	14
106	1	0	47	0	1	6	17	24			19	6	19
107	1	0	60	0	1	6	16	20			7	4	35
108	0	1	43	1	2	4	22	32			1	7	55
109	1	0	55	0	1	2	5	7			5	3	3
110	1	0	57	0	1	6	15	19			20	3	16
111	1	0	57	0	2	2	10	12			4	4	20
112	0	1	49	1	3	6	11	11			10	5	39
113	1	0	59	0	1	4	5	6	7	8	3	3	8
114	1	0	39	1	2	6	26	28			25	4	59
115	1	0	36	0	1	6	15	18			6	4	41
116	1	0	50	0	2	6	9	11			8	4	14
117	0	1	54	0	1	6	28	40			17	3	15
118	1	0	61	1	1	4	22	27			20	4	43
119	1	0	55	1	1	6	3	3			10	2	9
120	0	1	35	0	1	6	20	23	16	19	13	5	32
121	0	1	41	1	1	6	22	29			3	6	54
122	1	0	63	0	3	2	0	0	24	19	5	0	57
123	1	0	51	0	1	6	15	21	27	28	22	4	14
124	1	0	59	0	1	6	19	22			22	3	43
125	0	1	54	1	1	4	6	6			13	4	12
126	1	0	56	0	1	2	25	32			17	6	65
127	1	0	43	0	1	6	8	18	24	24	22	5	72
128	0	1	61	0	1	6	24	28			10	3	21
129	0	1	58	0	1	2	10	13			0	3	16
130	1	0	58	0	1	3	32	40			21	3	43
131	1	0	54	1	3	3	27	37			25	7	34
132	1	0	50	0	1	6	5	8			11	5	18
133	1	0	63	0	4	7	19	20			2	3	2
134	1	0	54	1	1	3	13	23			7	5	26
135	1	0	55	0	1	6	13	16			12	7	67
136	0	1	50	1	3	1	17	23			33	8	62
137	1	0	45	0	1	6	1	1			15	2	9
138	0	1	60	0	1	2	21	31			32	3	32
139	1	0	59	0	1	6	23	29			26	6	91
140	1	0	43	0	2	6	23	27			10	2	38
141	1	0	63	0	1	6	16	22			17	3	20
142	0	1	37	1	2	6	15	17			21	2	27
143	1	0	63	0	1	6	18	20	23	30	24	4	40
144	0	1	56	0	1	6	1	3			37	7	24
145	1	0	64	0	1	6	7	12			16	5	33
146	1	0	50	0	1	6	21	29	25	30	3	5	108
147	0	1	46	0	1	6	15	21			30	5	62
148	0	1	60	0	1	3	10	11	15	16	6	7	44
149	0	1	48	1	1	6	48	68			45	8	118
150	1	0	59	0	1	6	9	9	4	3	5	2	5
151	0	1	43	1	1	4	18	23			14	4	20
152	1	0	52	0	1	7	12	16			6	2	28
153	1	0	61	0	1	7	19	31			9	3	19
154	0	1	59	1	3	2	6	10	5	6	14	6	79
155	1	0	57	0	3	6	22	27			13	8	57
156	0	1	49	1	2	4	50	70			53	9	120
157	1	0	48	0	1	3	4	4			1	3	9
158	0	1	51	0	1	3	11	13			10	3	31
159	0	1	55	0	1	2	21	29			53	4	21
160	0	1	57	0	2	6	27	40	38	46	30	6	56
161	1	0	48	0	1	6	21	26			21	6	42
162	0	1	45	1	1	4	0	0			0	6	2
163	0	1	63	0	1	6	29	39			20	3	38
164	0	1	48	0	1	6	11	15			25	4	71
165	1	0	57	0	1	7	23	30	31	31	18	4	54
166	1	0	56	0	1	6	34	50	43	51	36	6	142
167	1	0	52	0	2	6	4	5			9	5	5
168	0	1	46	0	1	7	6	8			1	4	11
169	1	0	62	0	2	6	5	7			7	1	5
170	1	0	64	0	1	6	25	35			16	5	132
171	0	1	51	0	1	6	37	53			4	7	37
172	1	0	59	0	1	2	15	18			8	3	19
173	1	0	45	0	1	2	22	26			9	4	69
174	0	1	32	1	2	6	21	28	13	12	13	5	66
175	0	1	48	1	2	4	1	1			3	2	8
176	0	1	58	0	1	7	15	21			20	3	44
177	0	1	44	0	1	6	28	42			9	1	36
178	1	0	59	0	1	6	7	8			9	4	13
179	1	0	56	0	1	2	18	25			21	3	30
180	1	0	63	0	1	6	3	9			15	3	4
181	0	1	60	1	1	4	25	35	25	30	2	3	43
182	1	0	48	0	1	6	12	19			11	7	28
183	0	1	52	0	1	6	1	2	2	2	5	3	9
184	0	1	48	1	2	2	20	32	25	30	40	5	188
185	0	1	56	0	1	6	15	21	18	23	2	8	81
186	0	1	41	1	1	2	22	30			7	6	31
187	0	1	43	0	1	2	0	0	15	18	2	2	2
188	1	0	43	1	2	6	32	39			15	4	48
189	0	1	44	0	1	6	27	37			37	7	69
190	1	0	52	1	2	6	8	8	10	5	9	2	7
191	1	0	46	0	1	4	19	25			1	3	4
192	0	1	56	1	1	6	42	56			28	8	59
193	1	0	63	0	1	6	32	41			18	7	48
194	0	1	53	1	2	3	43	56			38	8	14
195	0	1	38	0	1	8	0	0			18	7	58
196	1	0	64	0	2	6	14	18	2	2	4	6	11
197	1	0	53	0	1	6	24	32			25	3	30
198	1	0	56	1	1	6	20	20			16	5	29
199	1	0	44	0	2	6	6	6			4	3	16
200	0	1	50	0	2	6	25	34			16	5	102
201	1	0	52	0	1	6	0	0			18	5	12
202	1	0	49	1	1	4	25	30			6	8	21
203	1	0	48	1	1	3	14	16	21	27	13	7	15
204	0	1	59	1	3	3	15	16			8	4	18
205	1	0	59	0	4	6	41	51			44	7	91
206	0	1	55	1	1	6	43	59			30	8	171
207	0	1	35	1	1	7	18	21	18	18	1	4	13
208	0	1	58	0	1	3	12	20			12	3	32
209	0	1	37	1	1	6	26	37	6	5	0	6	108
210	0	1	43	0	2	6	25	35	15	18	20	6	122
211	0	1	64	0	1	6	4	4			9	6	16
212	0	1	49	1	2	6	19	19			19	5	36
213	0	1	57	1	1	2	24	34			30	7	111
214	1	0	56	0	1	2	25	35			20	3	55
215	1	0	52	0	1	1	28	37	25	34	7	5	18
216	0	1	45	1	2	3	32	42			38	6	145
217	1	0	61	0	1	6	6	8			18	5	34
218	0	1	46	1	3	2	30	42			27	7	80
219	1	0	55	1	4	2	0	0			2	4	6
220	0	1	57	0	3	6	25	32			17	5	103
221	0	1	58	0	1	2	7	8	14	16	10	5	39
222	1	0	51	0	3	6	2	2	0	0	5	7	38
223	0	1	42	0	1	6	22	33			27	5	96
224	1	0	48	1	2	6	12	15			9	3	95
225	1	0	56	0	1	3	13	27			6	10	136
226	1	0	59	1	1	6	3	3			16	5	42
227	1	0	42	0	1	2	25	35			4	6	16
228	1	0	44	0	1	6	3	13	25	30	20	4	110
229	0	1	51	1	2	3	4	4			35	5	25
230	0	1	57	1	3	4	11	15			11	4	28
231	0	1	42	0	3	6	0	0			16	0	0
232	1	0	59	0	1	6	14	15			19	5	12
233	1	0	58	1	2	4	0	0			11	6	12
234	1	0	57	0	2	6	1	1			7	7	27
235	0	1	39	0	2	6	13	18			27	3	91
236	0	1	55	0	1	6	0	0			0	4	9
237	1	0	47	0	1	2	26	34			27	7	88
238	0	1	50	0	3	2	0	0			0	5	14
239	0	1	50	0	2	6	2	3			5	3	6
240	0	1	58	1	3	4	28	37			29	6	60
241	0	1	50	1	2	6	33	33	31	28	34	7	42
242	0	1	51	0	2	2	2	2	0	0	3	3	5
243	1	0	35	1	1	2	29	30			10	7	65
244	1	0	45	0	2	2	20	28			30	5	46
245	1	0	29	1	2	1	20	24			0	8	28
246	0	1	42	1	2	2	3	3			0	5	24
247	0	1	34	1	2	4	11	13			13	3	21
248	0	1	59	0	1	6	25	32	32	32	40	5	13
249	0	1	56	1	3	2	25	35			33	5	80
250	1	0	57	0	1	6	27	40			32	4	118
251	0	1	50	1	1	2	17	18			11	5	12
252	0	1	49	1	3	4	29	34			2	3	31
253	0	1	55	1	2	6	17	17			42	0	7
254	0	1	56	0	1	6	34	40			33	4	16
255	1	0	50	0	1	6	1	1			3	2	3
256	0	1	50	0	4	6	26	37			14	7	51
257	1	0	40	1	1	7	25	35	27	33	26	5	130
258	1	0	57	0	1	6	21	22			18	3	22
259	1	0	60	0	1	6	7	10	20	22	17	5	4
260	0	1	44	1	3	4	33	37			25	6	30
261	0	1	55	0	1	2	15	21	25	30	20	6	68
262	1	0	40	1	1	4	13	17			9	3	35
263	1	0	59	1	1	2	10	14	10	12	5	5	18
264	1	0	52	0	1	5	15	22			37	7	44
265	0	1	33	0	1	2	25	33			30	4	89
266	1	0	48	0	1	2	17	21			30	6	94
267	1	0	34	0	1	2	2	2	0	0	4	6	38
268	0	1	37	0	1	6	15	21			16	5	35
269	0	1	45	0	1	7	39	55			20	8	93
270	0	1	53	1	2	2	23	29			0	7	25
271	0	1	51	1	1	4	40	56			31	8	42
272	1	0	54	0	1	3	43	54	28	37	40	7	72
273	0	1	46	0	3	3	0	0			4	4	68
274	0	1	45	0	3	6	17	19			3	2	0
275	0	1	43	0	1	6	37	39			4	4	16
276	1	0	56	0	1	6	13	14			7	2	17
277	1	0	42	0	1	6	5	6			17	3	4
278	0	1	42	0	1	6	25	35			32	6	121
279	1	0	61	0	1	6	38	52			20	3	97
280	0	1	42	0	1	3	15	21			21	4	85
281	1	0	58	0	1	6	4	4			7	6	48
282	0	1	59	0	1	6	0	0			0	1	0
283	1	0	64	0	1	6	6	7			10	3	3
284	1	0	49	0	3	6	0	0			8	6	30
285	0	1	54	1	2	2	29	41	22	27	21	7	157
286	1	0	62	0	1	2	27	33			21	5	62
287	0	1	60	0	1	6	5	5			28	4	15
288	1	0	48	0	1	6	17	25			9	3	35
289	0	1	54	1	1	1	25	30			17	3	8
290	0	1	46	1	3	6	25	35	25	30	20	6	101
291	1	0	56	0	1	3	25	35			24	5	28
292	0	1	43	1	3	2	26	26	25	20	6	6	52
293	0	1	53	0	1	6	5	7			9	4	33
294	1	0	53	0	3	3	28	41			20	7	56
295	0	1	37	1	1	3	11	15			10	3	30
296	1	0	43	1	1	2	11	11			8	1	0
297	1	0	42	1	3	6	11	13			8	3	56
298	0	1	54	0	2	6	31	37			44	3	23
299	1	0	61	0	1	2	7	10	21	18	21	3	15
300	1	0	59	0	1	2	8	8			9	7	39
301	1	0	64	0	4	2	15	21	10	12	7	4	0
302	1	0	47	1	2	6	4	4			3	3	8
303	0	1	50	0	1	7	13	17			4	3	12
304	0	1	46	0	2	2	20	25			8	7	27
305	1	0	60	0	1	6	7	7	5	5	5	3	5
306	0	1	50	1	1	2	0	0			15	2	14
307	1	0	60	0	1	6	18	26	26	33	18	4	12
308	0	1	42	0	1	6	9	13	12	21	21	4	19
309	0	1	55	0	1	2	12	13			2	3	7
310	1	0	63	0	1	2	10	14			15	6	26
311	0	1	53	1	1	6	50	70			50	8	146
312	0	1	27	1	2	3	6	8			6	2	36
313	0	1	58	0	1	2	30	36	15	15	2	6	22
314	1	0	55	0	1	6	27	28			10	3	6
315	1	0	62	0	1	6	25	35			12	5	40
316	1	0	44	1	1	4	23	23			7	2	40
317	0	1	54	1	1	2	21	24	11	13	7	6	115
318	0	1	29	0	1	6	13	19			38	5	17
319	0	1	46	0	3	1	3	6			1	6	27
320	1	0	54	0	1	6	11	11			4	4	17
321	1	0	61	0	1	3	5	7			5	3	5
322	0	1	27	0	2	6	50	65			41	6	116
323	0	1	60	0	1	6	20	26			3	3	11
324	1	0	47	1	2	2	8	8			12	5	82
325	0	1	57	1	4	2	5	7			0	4	31
326	0	1	45	0	1	2	6	8			5	5	45
327	1	0	48	1	1	1	24	34			17	4	31
328	0	1	55	0	1	4	26	29			6	7	146
329	1	0	44	0	1	3	19	29			11	6	55
330	0	1	61	1	1	2	38	57			22	7	152
331	0	1	52	0	1	1	6	8			10	5	10
332	1	0	57	0	2	2	25	31			23	5	34
333	1	0	62	1	1	2	21	26			9	3	7
334	1	0	52	0	1	3	6	7			15	5	34
335	0	1	50	0	2	1	18	25			26	7	99
336	0	1	46	0	1	6	15	21			1	6	46
337	1	0	46	1	1	4	14	15			9	8	29
338	1	0	52	1	1	3	27	34			11	7	55
339	0	1	57	0	1	2	11	13			7	0	35
340	0	1	46	0	1	7	29	44			30	6	151
341	1	0	32	0	2	7	8	10	13	14	6	4	16
342	1	0	46	0	1	2	25	35			20	9	176
343	1	0	56	1	3	2	20	20			23	10	54
344	0	1	48	0	1	6	15	21			20	2	66
345	0	1	54	0	2	1	25	35			20	7	122
346	1	0	61	0	2	6	22	28			9	5	41
347	1	0	51	1	1	2	17	22			19	3	31
348	0	1	42	0	1	6	10	14	19	22	2	3	41
349	1	0	58	0	1	6	0	0			6	5	24
350	1	0	56	0	1	2	19	27			18	4	36
351	1	0	43	0	2	6	10	11			31	3	22
352	1	0	51	0	1	6	28	38			19	7	57
353	0	1	47	1	3	4	21	23	25	25	12	8	38
354	1	0	54	0	1	6	1	1			2	3	2
355	0	1	45	0	1	2	32	43			21	8	79
356	0	1	47	0	3	6	26	36			26	5	109
357	0	1	51	0	1	4	25	35	17	19	30	10	110
358	1	0	40	1	3	6	8	8			12	3	5
359	0	1	51	0	1	6	35	45			0	5	50
360	1	0	44	0	1	6	2	2			3	2	10
361	1	0	59	0	1	2	44	47			19	8	87
362	1	0	43	0	1	6	29	34			23	5	78
363	0	1	45	1	2	2	29	39			30	7	91
364	0	1	51	1	3	3	3	3			16	5	80
365	0	1	30	1	2	7	31	40			13	7	78
366	0	1	45	1	4	2	5	5			7	3	8
367	0	1	63	0	1	6	17	22			14	2	19
368	0	1	46	0	1	6	16	20	12	16	4	4	67
369	0	1	61	1	1	2	21	26			14	2	28
370	1	0	52	1	1	6	15	21			20	2	13
371	0	1	46	0	3	6	36	47			25	7	90
372	1	0	53	0	3	3	27	30			31	6	66
373	1	0	46	0	1	2	0	0			0	0	3
374	1	0	45	0	1	5	16	20	11	13	19	4	44
375	0	1	56	0	4	6	24	24			40	4	91
376	1	0	45	1	2	6	35	44			34	3	32
377	0	1	32	1	2	6	17	22			8	3	52
378	1	0	55	1	4	2	13	23			10	5	18
379	1	0	55	0	1	6	16	23			23	6	61
380	0	1	61	0	1	6	10	14			20	2	66
381	0	1	40	1	2	2	13	15			4	2	13
382	0	1	44	1	1	3	29	45			33	6	88
383	1	0	52	0	2	6	16	23			19	3	56
384	1	0	36	0	1	2	14	14			7	4	30
385	0	1	50	1	1	4	20	28			20	7	15
386	0	1	53	0	2	2	6	8			0	2	17
387	0	1	31	1	2	7	22	28	35	39	30	6	46
388	0	1	41	1	1	3	49	67			21	3	85
389	0	1	53	0	3	2	12	17			25	8	35
390	0	1	31	0	1	7	16	17			8	3	19
391	1	0	64	0	1	6	32	44			38	6	77
392	1	0	50	0	1	3	9	11			4	3	24
393	0	1	50	1	2	7	6	7			5	3	25
394	1	0	48	0	1	6	26	34			16	6	86
395	0	1	50	0	1	6	21	29			4	5	57
396	0	1	49	0	1	6	36	40			32	6	56
397	1	0	57	0	1	6	5	6			4	6	11
398	0	1	36	0	1	3	10	14			2	4	8
399	1	0	49	0	3	6	33	42			21	7	159
400	0	1	47	1	2	4	18	19	19	21	3	8	73
401	0	1	45	0	2	2	20	26	8	7	0	6	54
402	0	1	56	0	1	6	19	25			13	3	80
403	1	0	53	0	1	3	16	18			19	2	22
404	1	0	39	0	1	6	15	19			14	5	15
405	0	1	40	0	1	6	20	26			20	6	47
406	0	1	37	1	1	4	48	61			5	1	20
407	1	0	43	1	3	4	15	20			10	3	24
408	0	1	39	1	1	6	27	38			9	7	115
409	0	1	50	0	1	2	16	24			5	8	185
410	0	1	54	1	1	4	25	35			9	3	14
411	1	0	39	1	1	6	10	14			4	2	23
412	1	0	61	0	1	2	32	38			25	7	77
413	1	0	59	0	2	6	11	13			14	6	19
414	0	1	26	0	1	7	50	70			30	10	220
415	1	0	45	0	1	2	1	1			0	4	13
416	1	0	53	1	4	3	20	22			9	6	84
417	1	0	44	0	1	2	25	35	25	30	0	7	95
418	1	0	45	1	3	1	15	21			25	5	98
419	0	1	55	0	3	3	10	13			34	3	33
420	0	1	33	1	1	3	13	13			58	2	23
421	1	0	43	1	2	6	14	14			9	5	13
422	0	1	42	1	2	6	37	43			40	6	24
423	1	0	42	0	2	6	29	42			10	3	26
424	0	1	33	1	1	6	24	30			32	3	20
425	0	1	41	0	1	7	19	25			23	7	158
426	1	0	57	0	1	6	17	24			16	4	27
427	1	0	41	1	2	2	27	27	29	29	15	4	51
428	1	0	64	0	4	3	13	17			22	5	102
429	0	1	49	0	1	6	5	7			20	5	64
430	0	1	57	1	1	6	25	32			4	8	70
431	1	0	31	0	3	3	25	35			20	5	110
432	1	0	62	0	3	2	8	14			10	5	33
433	0	1	45	1	3	3	24	32			31	4	29
434	1	0	46	1	2	3	7	8			2	4	6
435	1	0	47	0	1	3	16	20			12	3	27
436	0	1	51	0	1	1	14	14			27	5	12
437	1	0	44	0	1	6	26	32			9	7	82
438	0	1	31	0	2	3	24	33			2	6	62
439	1	0	55	1	1	2	13	15			8	3	24
440	1	0	62	0	4	6	0	0	6	6	2	3	6
441	1	0	47	0	3	3	26	31			21	2	17
442	0	1	41	0	1	3	15	22	43	50	26	3	54
443	1	0	40	0	1	6	14	15			9	5	66
444	1	0	50	0	1	4	3	3			6	2	9
445	0	1	35	0	2	7	21	29			21	2	43
446	1	0	63	0	1	6	9	10			7	7	3
447	1	0	46	0	1	2	8	11			17	5	46
448	0	1	55	1	3	2	3	5	2	15	10	6	27
449	0	1	46	0	1	7	12	15			8	5	8
450	1	0	57	0	2	6	16	20			11	7	77
451	0	1	44	1	1	3	12	14			8	2	16
452	0	1	40	1	1	2	12	15			0	6	156
453	0	1	34	1	3	3	26	35			32	5	27
454	0	1	41	1	1	4	1	1			0	5	7
455	0	1	40	0	2	7	0	0	0	0	0	1	0
456	0	1	41	0	2	6	25	35			10	7	144
457	0	1	35	0	1	4	5	6			13	3	18
458	0	1	55	0	1	7	30	30			15	2	38
459	0	1	47	1	2	6	16	22			7	5	23
460	1	0	61	0	1	5	0	1			1	2	0
461	0	1	49	0	2	2	35	49			21	6	12
462	1	0	52	0	2	2	24	37	25	30	32	10	126
463	0	1	46	1	1	6	14	20			25	6	71
464	1	0	54	1	1	4	35	40			28	6	76
465	1	0	49	1	1	3	6	7			5	6	17
466	0	1	43	1	2	4	35	41			7	7	51
467	0	1	48	1	1	3	29	39			31	6	92
468	1	0	32	0	2	6	14	21			4	2	8
469	0	1	53	1	1	2	36	48			18	7	105
470	0	1	45	0	1	7	3	3			3	3	4
471	1	0	56	0	1	1	38	55			39	8	130
472	0	1	25	1	2	6	16	20			0	4	86
473	1	0	49	1	1	3	19	29	24	33	27	4	58
474	1	0	37	1	2	3	1	1			5	4	10
475	1	0	64	0	1	6	12	14	8	7	7	5	17
476	0	1	30	1	1	1	17	30			8	7	61
477	1	0	55	0	1	6	3	3			4	3	5
478	0	1	43	1	3	4	25	35			3	2	3
479	1	0	57	0	1	6	25	26			15	7	28
480	0	1	33	0	1	6	26	35			30	7	82
481	0	1	46	1	3	1	46	55			54	8	55
482	1	0	57	0	1	2	1	3			7	3	7
483	0	1	26	1	2	2	37	44			15	6	124
484	0	1	39	0	1	6	25	35			39	8	15
485	1	0	47	1	3	2	15	25			28	10	40
486	0	1	40	1	1	3	25	37			15	8	36
487	1	0	36	0	1	6	9	14			12	3	9
488	1	0	36	0	1	6	9	12			31	8	55
489	1	0	53	0	1	7	32	41	24	28	19	7	22
490	0	1	45	1	3	6	0	0			2	4	10
491	0	1	51	0	2	6	16	29	22	26	27	8	107
492	0	1	48	1	2	6	46	65			40	7	180
493	0	1	47	1	1	3	30	44			30	6	114
494	0	1	55	0	1	6	14	15			8	2	55
495	0	1	35	0	1	7	13	13			27	4	25
496	1	0	40	1	1	6	14	14			3	3	8
497	0	1	30	1	1	6	11	13	14	14	23	3	28
498	0	1	52	1	3	4	18	29			14	5	33
499	1	0	57	1	1	6	16	22			11	5	38
500	1	0	41	1	1	4	17	23			8	5	23
501	0	1	52	1	1	4	20	28			5	6	56
502	0	1	34	1	4	1	14	23			19	5	24
503	0	1	43	0	1	5	15	17			14	6	30
504	0	1	42	1	1	2	18	23			16	4	24
505	1	0	32	0	1	6	4	6			9	6	16
506	0	1	41	1	2	2	21	28			9	3	31
507	0	1	44	0	1	2	12	15			25	5	20
508	0	1	54	0	2	2	25	33	25	34	30	6	26
509	0	1	62	0	2	6	11	12			5	5	47
510	0	1	29	1	1	2	29	37			8	3	30
511	0	1	31	1	2	2	25	34			19	6	66
512	1	0	52	0	1	6	17	17			4	3	29
513	1	0	50	0	1	6	17	21	4	7	14	5	10
514	1	0	48	0	1	2	0	0	5	6	2	3	2
515	1	0	54	0	1	6	1	1			16	3	1
516	0	1	26	1	2	4	31	44			56	7	64
517	0	1	38	1	1	4	15	19			0	3	13
518	0	1	32	1	2	3	9	11	0	0	20	6	6
519	0	1	38	1	3	6	33	33			8	3	16
520	0	1	40	0	1	7	25	34			20	6	13
521	0	1	37	0	1	3	4	4			7	3	4
522	1	0	48	0	2	2	34	44			26	6	82
523	1	0	48	1	1	2	30	41	6	4	15	2	137
524	0	1	50	1	2	2	15	21			5	6	17
525	1	0	35	0	1	3	13	15			4	3	140
526	1	0	44	0	1	2	19	21			5	3	84
527	1	0	27	1	2	1	0	0			8	2	5
528	0	1	48	1	1	2	16	22			2	5	5
529	1	0	47	0	1	3	4	4			11	5	25
530	0	1	45	0	1	3	25	35			2	5	13
531	1	0	60	0	1	6	30	39			21	6	69
532	0	1	48	1	1	1	11	12			12	5	13
533	0	1	43	1	3	3	28	35			25	6	49
534	1	0	54	0	1	2	12	13	5	6	9	2	24
535	1	0	46	0	1	1	4	4			7	5	13
536	0	1	38	0	2	2	23	32	19	19	10	10	24
537	1	0	49	0	1	3	36	48	29	34	25	7	136
538	1	0	31	1	1	1	4	4			4	4	26
539	0	1	39	0	1	2	9	12			3	4	15
540	0	1	37	0	1	3	24	34			21	5	49
541	0	1	51	0	1	1	10	14			0	4	22
542	1	0	54	1	3	2	13	13			14	5	41
543	1	0	48	0	2	6	4	4			4	3	21
544	0	1	42	1	2	1	16	16			20	4	33
545	0	1	38	1	1	3	24	31			21	5	55
546	0	1	33	1	1	1	18	26			1	5	16
547	1	0	42	0	1	2	19	26			5	5	33
548	0	1	46	0	1	2	20	27			11	5	57
549	0	1	48	1	1	2	25	35			0	5	80
550	1	0	62	1	2	4	7	9			4	2	11
551	1	0	36	0	1	3	9	11	18	20	10	5	53
552	1	0	50	0	1	6	21	29			21	5	32
553	0	1	34	1	1	2	24	37			17	5	79
554	1	0	61	0	1	6	12	21			14	6	65
555	1	0	47	0	2	6	31	44	25	30	20	6	83
556	1	0	50	0	1	6	9	11			20	5	12
557	1	0	51	0	2	3	16	19	18	26	7	5	63
558	0	1	30	1	2	3	9	9			1	1	2
559	0	1	50	1	1	3	41	56			33	7	49
560	0	1	52	1	1	4	14	18			1	5	15
561	0	1	59	1	1	6	25	35			13	5	22
562	1	0	49	0	1	6	12	12			6	6	14
563	0	1	60	0	1	6	23	34	17	19	3	5	82
564	1	0	50	0	2	6	23	29			16	4	22
565	0	1	56	1	1	3	5	10			27	5	44
566	0	1	55	1	4	4	32	36			0	3	44
567	1	0	39	1	2	2	9	9			2	3	19
568	0	1	23	1	3	6	13	19			26	5	65
569	1	0	58	0	2	7	2	2			3	4	10
570	0	1	41	0	1	6	31	40	40	44	18	0	9
571	0	1	45	0	2	6	39	54	28	39	21	3	36
572	1	0	38	1	3	2	29	34			19	6	64
573	0	1	51	1	2	6	3	3	12	10	18	7	65
574	1	0	52	1	1	4	22	29			23	4	64
575	0	1	35	1	1	6	22	29			16	3	16
576	0	1	33	0	2	3	46	63			18	8	178
577	0	1	42	1	1	6	17	17			13	4	61
578	0	1	51	0	1	6	14	18			12	6	27
579	0	1	40	1	1	2	18	18			13	2	4
580	0	1	45	0	2	6	15	21			7	5	62
581	1	0	40	0	1	6	25	35			24	7	110
582	0	1	40	1	1	6	20	24			15	6	23
583	0	1	38	1	1	2	25	32			24	4	21
584	0	1	49	1	1	4	5	6			15	3	6
585	1	0	63	0	3	6	10	10	18	19	5	3	0
586	1	0	54	0	1	6	4	7			5	6	10
587	0	1	31	1	2	3	23	26			3	3	28
588	0	1	45	0	3	1	41	53			47	6	117
589	1	0	53	0	1	6	14	14	11	6	4	3	13
590	0	1	27	1	2	3	25	44			30	5	120
591	1	0	49	1	1	6	30	39			10	3	27
592	1	0	37	1	1	4	21	23			20	4	26
593	0	1	48	1	1	2	10	12			2	3	28
594	1	0	48	0	1	6	11	13			15	2	6
595	0	1	45	0	2	1	49	66			29	7	59
596	1	0	27	1	2	7	11	11	26	27	12	5	33
597	0	1	59	1	1	2	37	53			6	4	9
598	1	0	59	0	1	6	15	22			11	5	20
599	1	0	49	0	1	6	18	26			15	6	19
600	0	1	49	1	2	2	0	0			7	4	33
